# Supplementary material for: 1-Deoxynojirimycin Combined with Theaflavins Targets PTGS2/MMP9 to Exert a Synergistic Hypoglycemic Effect
Source: Nutrients. 2025 Dec 27;18(1):99. doi: 10.3390/nu18010099 (PMC12787591; doi:10.3390/nu18010099)
Supplement: Supplementary file 1 [file nutrients-18-00099-s001.zip]

Archive with 1 entries (1 files):
- nutrients-4009258-supplementary.pdf
